# Supplementary material for: A Mitochondria-Targeted Nitroxide Radical Mitigates Radiation-Induced Liver Injury by Attenuating Oxidative Stress and Preserving Mitochondrial Function
Source: Antioxidants (Basel). 2026 Jun 22;15(6):780. doi: 10.3390/antiox15060780 (PMC13295497; doi:10.3390/antiox15060780)
Supplement: Supplementary file 1 [file antioxidants-15-00780-s001.zip]

Archive with 1 entries (1 files):
- antioxidants-4358866-supplementary.pdf
